# Supplementary material for: Sporothrix brasiliensis Infection Modulates Antimicrobial Peptides and Stress Management Gene Expression in the Invertebrate Biomodel Galleria mellonella
Source: J Fungi (Basel). 2023 Oct 27;9(11):1053. doi: 10.3390/jof9111053 (PMC10672515; doi:10.3390/jof9111053)
Supplement: Supplementary file 1 [file jof-09-01053-s001.zip]

Archive with 1 entries (1 files):
- jof-2612413-supplementary.pdf
